# Supplementary material for: Focusing on Gordonia Infections: Distribution, Antimicrobial Susceptibilities and Phylogeny
Source: Antibiotics (Basel). 2023 Oct 26;12(11):1568. doi: 10.3390/antibiotics12111568 (PMC10668661; doi:10.3390/antibiotics12111568)
Supplement: Supplementary file 1 [file antibiotics-12-01568-s001.zip]

Archive with 3 entries (3 files):
- 10 FigS2.pptx
- 11 Table S1.pdf
- 9 FigS1.pptx
